# Supplementary material for: Complexes of Cu–Polysaccharide of a Marine Red Microalga Produce Spikes with Antimicrobial Activity
Source: Mar Drugs. 2022 Dec 19;20(12):787. doi: 10.3390/md20120787 (PMC9783634; doi:10.3390/md20120787)
Supplement: Supplementary file 1 [file marinedrugs-20-00787-s001.zip]

Archive with 1 entries (1 files):
- marinedrugs-2032233-supplementary.pdf
